# Supplementary material for: Prediction of disease genes using tissue-specified gene-gene network
Source: BMC Syst Biol. 2014 Oct 22;8(Suppl 3):S3. doi: 10.1186/1752-0509-8-S3-S3 (PMC4243117; doi:10.1186/1752-0509-8-S3-S3)
Supplement: Additional File 1 [file 1752-0509-8-S3-S3-S1.xlsx]

## Sheet: Sheet1
Breast Cancer				Colorectal Cancer				Prostate Cancer
TSG	NR	ERW	BlockRank	TSG	NR	ERW	BlockRank	TSG	NR	ERW	BlockRank
TP53	HSP90AA1	HSP90AA1	CREBBP	EP300	GSK3B	GSK3B	EIF4E	AR	AKT1	AKT1	ASPA
CHEK2	NR3C1	NR3C1	SP1	AKT1	STAT3	STAT1	BGN	PTEN	MAX	MAX	APC
BRCA1	RAD9A	RAD9A	AKT1	CCND1	STAT1	STAT3	DSG3	HIP1	NCOA4	NCOA4	PARP1
PHB	PPP2CA	PPP2CA	PIAS3	CTNNB1	PTPN1	PTPN1	DDIT3	MAD1L1	PRPF40A	PRPF40A	DNMT3A
TSG101	PEA15	PEA15	MAPK1	BUB1B	CDKN1A	CDKN1A	ATP2A1	CHEK2	HLA-DRA	HLA-DRA	BRAF
PPM1D	PIAS1	PIAS1	STAT3	FGFR3	PDPK1	HSP90AA1	AOX1	KLF6	HLA-DMB	HLA-DMB	CBL
AKT1	ABL1	ABL1	MED1	PLA2G2A	ILK	PDPK1	GAP43	CD82	ERBB3	ERBB3	CREM
CASP8	KRT8	NCL	HDAC1	AURKA	KRT8	ILK	CDH9	MXI1	ITGB2	ITGB2	ASGR2
NQO2	CANX	CDKN1A	ESR2	TP53	TCL1A	KRT8	MAP3K10	TP53	CANX	CANX	KLF6
ATM	STAT1	EIF2AK2	TP53	DCC	MUC1	TCL1A	CDH6	PHB	KLF4	KLF4	ACTB
Lung Cancer				Diabetes Mellitus				Alzheimer Disease
TSG	NR	ERW	BlockRank	TSG	NR	ERW	BlockRank	TSG	NR	ERW	BlockRank
EGFR	GRB2	GRB2	CEACAM8	HNF1A	GRB2	GRB2	INSR	BLMH	LRP1	LRP1	APP
ERBB2	PLCG1	PLCG1	CCND1	PPARG	PIK3R1	PLCG1	MVD	APP	APBB1	APP	BLMH
CASP8	ERBB3	ERBB3	CHN1	HNF1B	PTPRF	ERBB3	PPARG	APBB2	HSD17B10	APBB1	APBB2
BRAF	CFLAR	CFLAR	DSG3	HMGA1	CTNNB1	CFLAR	JAK1	MPO	APP	HSD17B10	NOS3
PARK2	FADD	FADD	ATP2B2	IRS1	AKT1	FADD	SHC1	NOS3	APBB2	APBB2	GRB2
KRAS	STAT1	STAT1	CDKN2C	MTNR1B	TYK2	STAT1	HNF1A	A2M	CTSD	CTSD	GAPDH
PIK3CA	PTPN1	PTPN1	DSG2	MAPK8IP1	PIK3R2	PTPN1	RXRA	PLAU	APBB3	APBB3	CHFR
MAP3K8	CASP10	CASP10	CASP8	RETN	EGFR	CASP10	JAK3	SORL1	SERPINA3	SERPINA3	SHC1
ERCC6	EGFR	EGFR	MAP3K8	GCK	GSK3B	EGFR	SOCS1	PACIP1	APLP2	APLP2	KAT5
PPP2R1B	ERBB2	ERBB2	BRAF	LIPC	RRAS2	ERBB2	MAPK8	PSEN1	TGFB1	TGFB1	GSK3B
